# Supplementary material for: Xanthones with Potential Anti-Inflammatory and Anti-HIV Effects from the Stems and Leaves of Cratoxylum cochinchinense
Source: Molecules. 2023 Aug 14;28(16):6050. doi: 10.3390/molecules28166050 (PMC10458312; doi:10.3390/molecules28166050)
Supplement: Supplementary file 1 [file molecules-28-06050-s001.zip]

Archive with 1 entries (1 files):
- molecules-2515850-supplementary.pdf
